# Supplementary material for: Characterization, comparative, and functional analysis of arylacetamide deacetylase from Gnathostomata organisms
Source: J Genet Eng Biotechnol. 2022 Dec 21;20:169. doi: 10.1186/s43141-022-00443-z (PMC9772364; doi:10.1186/s43141-022-00443-z)
Supplement: Supplementary file 1 — Additional file 1: Figure S1. Amino acid sequence alignments for AADAC orthologues. The name of the orthologues is shown as an accession number on the left side. "⁎" shows identical residues for AADAC orthologues; ": "2 alternate residues. On grey color, principal identical residues referent to HGGG box, Consensus sequence (GXSXG), and YXLXP motif. Loops above the amino acid sequence indicate alpha-helix structures, and arrows indicate beta-sheet structures. Figure S2. The complete motifs analysis, using MEME-suite of AADAC orthologues. Table S1. Summary of the physicochemical characterization, transmembrane regions, and N-glycosylation sites predicted for AADAC orthologue. Table S2. The complete protein-protein interaction network analysis of AADAC orthologues using the STRING tool. [file 43141_2022_443_MOESM1_ESM.zip]

Archive with 2 entries (2 files):
- Supplementary data JGEB-D-22-00196R1.docx
- Supplementary Table S2 - JGEB-D-22-00196R1.xlsx
