# Supplementary material for: Characterization, comparative, and functional analysis of arylacetamide deacetylase from Gnathostomata organisms
Source: J Genet Eng Biotechnol. 2022 Dec 21;20:169. doi: 10.1186/s43141-022-00443-z (PMC9772364; doi:10.1186/s43141-022-00443-z)
Supplement: Supplementary file 1 — Additional file 1: Figure S1. Amino acid sequence alignments for AADAC orthologues. The name of the orthologues is shown as an accession number on the left side. "⁎" shows identical residues for AADAC orthologues; ": "2 alternate residues. On grey color, principal identical residues referent to HGGG box, Consensus sequence (GXSXG), and YXLXP motif. Loops above the amino acid sequence indicate alpha-helix structures, and arrows indicate beta-sheet structures. Figure S2. The complete motifs analysis, using MEME-suite of AADAC orthologues. Table S1. Summary of the physicochemical characterization, transmembrane regions, and N-glycosylation sites predicted for AADAC orthologue. Table S2. The complete protein-protein interaction network analysis of AADAC orthologues using the STRING tool. [file 43141_2022_443_MOESM1_ESM.zip › Supplementary Table S2 - JGEB-D-22-00196R1.xlsx]

## Sheet: STRING
Organism	Ortholog in this study
Ailuropoda melanoleuca	Yes
Alligator sinensis	Yes
Amblyraja radiata	No
Anas platyrhynchos	Yes
Anolis carolinensis	Yes
Anser cygnoides domesticus	Yes
Antrostomus carolinensis	No
Aotus nancymaae	Yes
Aptenodytes forsteri	Yes
Apteryx australis mantelli	No
Apteryx rowi	Yes
Aquila chrysaetos chrysaetos	Yes
Arvicanthis niloticus	No
Athene cunicularia	Yes
Aythya fuligula	No
Balearica regulorum gibbericeps	No
Calidris pugnax	Yes
Calypte anna	No
Camarhynchus parvulus	No
Camelus bactrianus	No
Camelus dromedarius	Yes
Camelus ferus	No
Canis lupus dingo	Yes
Canis lupus familiaris	Yes
Castor canadensis	Yes
Catharus ustulatus	No
Charadrius vociferus	Yes
Chelonoidis abingdonii	Yes
Chiroxiphia lanceolata	No
Chlorocebus sabaeus	Yes
Chrysochloris asiatica	Yes
Colobus angolensis palliatus - revisar	Yes
Condylura cristata	No
Corapipo altera	No
Corvus moneduloides	No
Coturnix japonica	Yes
Cricetulus griseus	Yes
Crocodylus porosus	Yes
Cuculus canorus	No
Cyanistes caeruleus	Yes
Cygnus atratus	No
Desmodus rotundus	No
Dipodomys ordii	Yes
Egretta garzetta	No
Elephantulus edwardii	Yes
Empidonax traillii	No
Equus asinus	Yes
Erinaceus europaeus	Yes
Eurypyga helias	No
Falco cherrug	No
Falco peregrinus	No
Fulmarus glacialis	No
Galeopterus variegatus	Yes
Gallus gallus	Yes
Gavia stellata	No
Gavialis gangeticus	No
Gekko japonicus	No
Geotrypetes seraphini	No
Gorilla gorilla gorilla	Yes
Grammomys surdaster	No
Haliaeetus albicilla	No
Haliaeetus leucocephalus	Yes
Halichoerus grypus	No
Homo sapiens	Yes
Hylobates moloch	No
Lacerta agilis	No
Lepidothrix coronata	Yes
Leptonychotes weddellii	Yes
Lonchura striata domestica	Yes
Loxodonta africana	Yes
Macaca mulatta	Yes
Manacus vitellinus	Yes
Mandrillus leucophaeus	Yes
Marmota flaviventris	No
Mastomys coucha	No
Meleagris gallopavo	Yes
Melopsittacus undulatus	No found interactions
Meriones unguiculatus	Yes
Mesitornis unicolor	No
Mesocricetus auratus	Yes
Microcebus murinus	Yes
Microtus ochrogaster	No
Miniopterus natalensis	No
Molothrus ater	No
Mus caroli	Yes
Mus musculus	Yes
Mus pahari	Yes
Myotis davidii	Yes
Myotis lucifugus	No
Myotis myotis	No
Nannospalax galili	Yes
Nanorana parkeri	No
Neopelma chrysocephalum	No
Nestor notabilis	No
Nomascus leucogenys	No
Notechis scutatus	Yes
Numida meleagris	Yes
Onychomys torridus	No
Opisthocomus hoazin	Yes
Ornithorhynchus anatinus	Yes
Pan paniscus	Yes
Pan troglodytes	Yes
Pantherophis guttatus	No
Papio anubis	Yes
Parus major	Yes
Pelodiscus sinensis	Yes
Peromyscus leucopus	No
Peromyscus maniculatus bairdii	No
Phalacrocorax carbo	No
Phasianus colchicus	Yes
Phoca vitulina	No
Piliocolobus tephrosceles	Yes
Pipistrellus kuhlii	No
Pipra filicauda	No
Podarcis muralis	Yes
Pogona vitticeps	Yes
Protobothrops mucrosquamatus	No
Pseudonaja textilis	Yes
Pseudopodoces humilis	Yes
Pteropus alecto	Yes
Pygoscelis adeliae	Yes
Python bivittatus	Yes
Rattus norvegicus	Yes
Rattus rattus	No
Rhinatrema bivittatum	No
Rhinopithecus bieti	Yes
Rhinopithecus roxellana	Yes
Saimiri boliviensis boliviensis	Yes
Sapajus apella	No
Strigops habroptila	Yes
Struthio camelus australis	No
Taeniopygia guttata	Yes
Talpa occidentalis	No
Thamnophis sirtalis	No
Theropithecus gelada	Yes
Trachemys scripta elegans	No
Trachypithecus francoisi	No
Tyto alba alba	No
Urocitellus parryii	Yes
Vicugna pacos	No
Vulpes vulpes	Yes
Zootoca vivipara	No

## Sheet: STRING2
Organism	Protein interaction		Kind of interaction
			Neighborhood	Gene fusion	Cooccurence	Coexpression	Experiments	Databases	Textmining	Score
Homo sapiens(Id: 9606)	ATP8B3					•			•	0.71
	CES1		•			•			•	0.687
	PIK3R6								•	0.671
	DHDH		•			•			•	0.698		ATP8B3		ATPase, aminophospholipid transporter, class I, type 8B, member 3/
	SERINC2								•	0.702		CES		Carboxylic ester hydrolase
	SUCNR1					•			•	0.724		PIK3R6		Phosphoinositide-3-kinase, regulatory subunit 6
	ABCA6					•			•	0.647		DHDH		Dihydrodiol dehydrogenase
	PSAT1					•			•	0.59		SERINC2		Serine incorporator 2; Belongs to the TDE1 family
	SFT2D3								•	0.642		ABCA6		ATP-binding cassette sub-family A member 6; Probable transporter which may play role in macrophage lipid homeostasis
	EMC1								•	0.578		SUCNR1		Succinate receptor
Mus musculus (Id: 10090)	Dhdh		•			•			•	0.738		PSAT1		Phosphoserine aminotransferase isoform X1
	Sucnr1					•			•	0.763		SFT2D3		Vesicle transport protein
	Ces1c		•			•			•	0.687		EMC1		ER membrane protein complex subunit 1
	Abca6					•			•	0.68		PLA2G16		Phospholipase A2
	Ces2a								•	0.675		PLAAT3		HRAS-like suppresor 3-like
	Ces2c					•			•	0.671		ADD1		Adducin 1
	Ces1b		•			•			•	0.658		DUSP13		Dual specificity protein phosphatase 13
	Ces2e								•	0.653		APO		Apolipoprotein
	Serinc2					•			•	0.698		P2RY1		Purinergic receptor P2Y1/Receptor for extracellular adenine nucleotides such as ATP and ADP
	Ces1d		•			•			•	0.658		ARFRP1		ADP ribosylation
Ailuropoda melanoleuca (Id: 9646)	SERINC2					•			•	0.686		LIP		Lipase, hepatic type
	ABCA6					•			•	0.592		ANGPT4		Angiopoietin
	SFT2D3								•	0.674		SORL1		Sortiling related receptor 1
	ATP8B3					•			•	0.677		FABP		Fatty acid binding protein
	SUCNR1					•			•	0.688		DGAT2		Diacylglycerol O-acyltransferase 2
	PLA2G16								•	0.579		ABHD5		Abhydrolase domain containing 5
	EMC1					•			•	0.572		MGLL		Monoglyceride lipase
	PIK3R6					•			•	0.637		PNLIPRP		Tryacylglycerol lipase
	PSAT1								•	0.568		KBTBD3		Kelch repeat and BTB domain containing 3
	DHDH		•			•			•	0.716				Phospholipid-transporting ATPase IK-like
Alligator sinensis (Id: 38564)	DHDH		•			•			•	0.807		ALDOB		Aldolase, fructose-biphosphate B
	SUCNR1					•			•	0.749		TMEM225B		Transmembrane protein 225B
	ATP8B3					•			•	0.742		NT5		5', 3'-nucleotidase, cytosolic/membrane
	SERINC2								•	0.741		NT5C3A		5'-nucleotidase
	PIK3R6								•	0.721		F13B		Coagulation factor XIII, B polypeptide
	PSAT1								•	0.648		ESD		S-formylglutathione hydrolase
	LOC102376076								•	0.621		Mocos		Molybdenum cofactor sulfurase
	EMC1								•	0.613		TDO2		Tryptophan 2,3-dioxygenase
	ADD1								•	0.612		KYNU		Kynureninase
	LOC102383504					•			•	0.588		FTCD		Formiminotransferanse cyclodeaminase
Anas platyrhynchos	APOB					•			•	0.407		PAH		Phenylalanine hydrolase
Anolis carolinensis (Id: 28377)	SUCNR1					•			•	0.761		GLYAT		Glycine-N-acyltransferase
	SERINC2								•	0.754		PIPOX		Pipecolic acid and sarcosine oxidase
	PIK3R6								•	0.739		CIDEB		Cell death-inducing
	PSAT1								•	0.666		AASDH		acyl-CoA synthetase
	EMC1								•	0.628				Trans-1,2-dihydrobenzene-1,2-diol dehydrogenase
	LOC100561324		•			•			•	0.675				Metalloendopeptidase
	LOC100560732		•			•			•	0.675		PNPLA/ATGL		Patatin-like phospholipase
	LOC103282215								•	0.668		COG		Component of oligomeric golgi complex
	LOC100562900		•			•			•	0.675		UGT2A3		UDP-glucoronosyltransferase
	LOC100563834								•	0.648		No color		Annotation not available / Uncharacterized protein
Anser cygnoides (Id: 8845)	ARFRP1								•	0.662
	ATP8B3								•	0.658
	LIPC					•			•	0.607
	PIK3R6								•	0.598
	P2RY1					•			•	0.574
	APOB					•			•	0.549
	PSAT1								•	0.549
	ANGPT4								•	0.546
	SORL1					•			•	0.538
	EMC1								•	0.519
Aotus nancymaae (Id: 37293)	FABP1					•			•	0.774
	DHDH					•			•	0.772
	DGAT2					•			•	0.741
	SUCNR1					•			•	0.722
	ABHD5								•	0.706
	SFT2D3								•	0.658
	MGLL			•				•	•	0.62
	PNLIPRP1								•	0.592
	APOA4					•			•	0.589
	KBTBD3								•	0.581
Aptenodytes forsteri (Id: 9233)	A0A087R8N4								•	0.662
	A0A087RCX1								•	0.658
	A0A087RGE1								•	0.655
	A0A087R466					•			•	0.607
	A0A087QIL1					•			•	0.574
	A0A087R4G1					•			•	0.549
	A0A087RDP1								•	0.549
	A0A087R8P9								•	0.546
	A0A087R5U9					•			•	0.538
	A0A087QKY3								•	0.519
Apteryx rowi (Id: 308060)	ARFRP1								•	0.662
	ATP8B3								•	0.658
	LIPC								•	0.607
	PIK3R6					•			•	0.598
	P2RY1								•	0.574
	APOB					•			•	0.549
	PSAT1								•	0.549
	ANGPT4					•			•	0.546
	SORL1								•	0.538
	SERINC2					•			•	0.655
Aquila chrysaetos (Id: 223781)	SUCNR1					•			•	0.697
	ARFRP1								•	0.662
	SFT2D3								•	0.658
	ATP8B3								•	0.658
	SERINC2								•	0.655
	LIPC					•			•	0.607
	PIK3R6								•	0.598
	P2RY1					•			•	0.574
	APOB					•			•	0.549
	PSAT1								•	0.549
Athene cunicularia (Id: 194338)	SUCNR1					•			•	0.697
	ARFRP1								•	0.662
	ATP8B3								•	0.658
	LIPC					•			•	0.607
	PIK3R6								•	0.598
	P2RY1					•			•	0.574
	APOB					•			•	0.549
	PSAT1								•	0.549
	SORL1					•			•	0.538
	ALDOB					•				0.516
Calidris pugnax (Id: 198806)	ARFRP1								•	0.662
	ATP8B3								•	0.658
	SFT2D3								•	0.658
	SERINC2								•	0.655
	LIPC					•			•	0.607
	PIK3R6								•	0.598
	P2RY1					•			•	0.574
	APOB					•			•	0.549
	PSAT1								•	0.549
	ANGPT4								•	0.546
Camelus dromedarius (Id: 9838)	DHDH					•			•	0.73
	SUCNR1					•			•	0.711
	SERINC2								•	0.658
	ABCA6					•			•	0.62
	PLAAT3								•	0.542
	EMC1								•	0.54
	FABP2					•			•	0.507
	DGAT2					•			•	0.5
	ENSCDRP00005015642								•	0.497
	CES3					•			•	0.494
Canis lupus dingo (Id: 286419)	DHDH					•			•	0.73
	SUCNR1					•			•	0.711
	SFT2D3								•	0.658
	SERINC2								•	0.658
	ENSCAFP00020021843								•	0.655
	ABCA6					•			•	0.62
	EMC1								•	0.54
	FABP1					•			•	0.529
	PIK3R6								•	0.523
	FABP2					•			•	0.507
Canis lupus familiaris (Id: 9615)	DHDH					•			•	0.73
	SUCNR1					•			•	0.711
	SERINC2								•	0.658
	PLAAT3								•	0.542
	EMC1								•	0.54
	FABP1					•			•	0.529
	PIK3R6								•	0.523
	CES5A					•			•	0.503
	DGAT2					•			•	0.5
	TMEM225B								•	0.497
Castor canadienses (Id: 51338)	Dhdh								•	0.689
	Sft2d3								•	0.658
	Serinc2								•	0.572
	Emc1								•	0.54
	Tmem25b								•	0.497
	PIK3R6								•	0.48
Charadrius vociferus (Id:50402)	A0A0A0AFR2					•			•	0.697
	A0A0A0B2N0								•	0.662
	A0A0A0ZWT5								•	0.658
	A0A0A0AID1					•			•	0.607
	A0A0A0A5F3								•	0.598
	A0A0A0AE57					•			•	0.574
	A0A0A0ZZU2								•	0.549
	A0A0A0AI07					•			•	0.549
	A0A0A0AV75					•			•	0.538
	A0A0A0AVT6								•	0.519
Chelonoides abingdonii (Id: 106734)	SUCNR1					•			•	0.697
	ENSCABP00000003179								•	0.658
	SERINC2								•	0.655
	PIK3R6								•	0.598
	PSAT1		•						•	0.55
	ENSCABP00000000856								•	0.525
	EMC1								•	0.519
	ADD1								•	0.515
	FABP1					•			•	0.488
	DUSP13								•	0.48
Chlorocebus sabaeus (Id: 60711)	DHDH		•			•			•	0.715
	SUCNR1					•			•	0.677
	SERINC2								•	0.666
	ATP8B3					•			•	0.659
	SFT2D3								•	0.656
	PIK3R6								•	0.639
	ABCA6					•			•	0.604
	EMC1								•	0.559
	PSAT1								•	0.558
	ADD1		•						•	0.533
Chrysochloris asiatica (Id: 185453)	DHDH		•			•			•	0.735
	SERINC2								•	0.692
	SUCNR1					•			•	0.69
	ATP8B3								•	0.675
	SFT2D3								•	0.673
	PIK3R6								•	0.643
	ABCA6					•			•	0.598
	EMC1								•	0.579
	ADD1								•	0.545
	XP_006877711.1								•	0.539
Colobus angolensis palliatus (Id:336983)	SUCNR1					•			•	0.722
	ATP8B3								•	0.676
	FABP1					•			•	0.659
	NT5C								•	0.653
	LIPC					•			•	0.625
	LIPF								•	0.613
	NT5C3A								•	0.612
	PNLIPRP2								•	0.612
	FABP2					•			•	0.568
	DGAT2					•			•	0.564
Coturnix japonica (Id: 93934)	DHDH					•			•	0.766
	ARFRP1								•	0.662
	ATP8B3								•	0.658
	SFT2D3								•	0.658
	SERINC2								•	0.655
	LIPC					•			•	0.607
	PIK3R6								•	0.598
	P2RY1					•			•	0.574
	PSAT1								•	0.549
	APOB					•			•	0.549
Cricetulus griseus (Id: 10029)	Dhdh		•			•			•	0.687
	Sucnr1					•			•	0.673
	Serinc2								•	0.665
	Atp8b3								•	0.66
	Pik3r6								•	0.642
	Abca6					•			•	0.606
	Emc1								•	0.579
	Add1								•	0.555
	XP_007615132.1								•	0.539
	Dusp13					•			•	0.539
Crocodylus porosus (Id: 8502)	DHDH					•			•	0.932
	SUCNR1					•			•	0.895
	ATP8B3								•	0.866
	PSAT1								•	0.775
	FABP1					•			•	0.733
	FABP2					•			•	0.715
	DUSP13								•	0.713
	SERINC2								•	0.655
	F13B					•			•	0.648
	LIPC					•			•	0.647
Cyanistes caeruelus (Id: 156563)	SUCNR1					•			•	0.697
	ARFRP1								•	0.662
	ENSCCEP00000026515								•	0.658
	SERINC2								•	0.655
	LIPC					•			•	0.607
	PIK3R6								•	0.598
	P2RY1					•			•	0.574
	APOB					•			•	0.549
	PSAT1								•	0.549
	SORL1					•			•	0.538
Dipodomys ordii (Id: 10020)	Atp8b3								•	0.625
	Serinc2								•	0.572
	Emc1								•	0.54
	Pik3r6								•	0.48
	Psat1		•						•	0.472
	Esd		•					•	•	0.455
	Mocos		•					•	•	0.41
	ENSDORP00000014189		•					•	•	0.403
Elephantulus edwardii (Id: 28737)	F13B					•				0.828
	DHDH		•						•	0.761
	SERINC2								•	0.686
	ALDOB					•				0.679
	SUCNR1					•			•	0.673
	XP_006893042.1		•					•	•	0.659
	ATP8B3								•	0.657
	SFT2D3								•	0.654
	TDO2		•			•		•	•	0.645
	KYNU		•			•		•	•	0.64
Equus asinus (Id: 83772)	FABP1					•			•	0.428
	FABP2					•			•	0.427
	FTCD					•			•	0.417
	APOA1					•			•	0.415
	APOA2					•			•	0.415
	APOH					•			•	0.413
	CIDEB					•			•	0.405
Erinaceus europaeus (Id: 9365)	DHDH		•			•			•	0.7
	SUCNR1					•			•	0.618
	SERINC2								•	0.614
	ATP8B3								•	0.608
	PIK3R6								•	0.573
	ABCA6					•			•	0.518
	PSAT1								•	0.505
	AASDH		•			•		•	•	0.499
	EMC1								•	0.48
	KYNU		•			•		•	•	0.479
Galeopterus variegatus (Id: 482537)	DHDH		•			•			•	0.667
	SERINC2								•	0.592
	SUCNR1					•			•	0.587
	ATP8B3								•	0.576
	PIK3R6								•	0.55
	ABCA6					•			•	0.55
	EMC1								•	0.509
	PSAT1								•	0.508
	XP_008585151.1 (225)								•	0.439
	DUSP13								•	0.437
Gallus gallus (Id: 9031)	SUCNR1					•			•	0.799
	DHDH		•			•			•	0.764
	ATP8B3					•			•	0.738
	SERINC2								•	0.735
	PIK3R6								•	0.733
	ARFRP1								•	0.676
	PSAT1								•	0.641
	EMC1								•	0.635
	ADD1								•	0.632
	DUSP13					•			•	0.621
Gorilla gorilla (Id: 9593)	DHDH		•			•			•	0.714
	SERINC2								•	0.678
	SUCNR1					•			•	0.676
	ATP8B3					•			•	0.653
	SFT2D3								•	0.652
	PIK3R6								•	0.641
	ABHD5					•		•	•	0.639
	FABP1					•	•	•	•	0.618
	FABP2					•	•	•	•	0.616
	DGAT2					•			•	0.593
Haliaeetus leucocephalus (Id: 52644)	SUCNR1					•			•	0.724
	ATP8B3								•	0.72
	SERINC2								•	0.716
	PIK3R6								•	0.713
	PSAT1								•	0.637
	EMC1								•	0.599
	ADD1								•	0.597
	DUSP13					•			•	0.572
	COG1								•	0.525
	ARFRP1								•	0.505
Lepidothrix coronata (Id: 321398)	APOB					•			•	0.407
Leptonychotes weddellii (Id: 9713)	DHDH		•				•		•	0.755
	SUCNR1						•		•	0.716
	LOC102734176								•	0.709
	SFT2D3								•	0.707
	ABCA6						•		•	0.627
	PLA2G16								•	0.616
	TDO2		•				•	•	•	0.598
	KYNU		•				•	•	•	0.591
	XP_006743772.1								•	0.581
	ATP8B3								•	0.581
Lonchura domestica (Id: 299123)	DHDH						•		•	0.766
	SUCNR1						•		•	0.697
	ARFRP1								•	0.662
	SFT2D3								•	0.685
	ATP8B3								•	0.658
	SERINC2								•	0.655
	LIPC						•		•	0.607
	PIK3R6								•	0.598
	P2RY1						•		•	0.574
	PSAT1								•	0.549
Loxodonta africana (Id: 9785)	DHDH		•				•		•	0.722
	SERINC2								•	0.69
	PIK3R6								•	0.645
	ABCA6						•		•	0.602
	PLA2G16								•	0.586
	EMC1								•	0.581
	PSAT1								•	0.576
	ENSLAFG00000030572						•		•	0.561
	ATP8B3						•		•	0.561
	ADD1								•	0.538
Macaca mulatta (Id: 9544)	SUCNR1					•			•	0.865
	DHDH		•			•			•	0.726
	SERINC2								•	0.683
	ATP8B3					•			•	0.675
	SFT2D3								•	0.673
	PIK3R6								•	0.655
	ABCA6					•			•	0.61
	EMC1								•	0.589
	ADD1								•	0.541
	DUSP13					•			•	0.529
Manacus vitellinus (Id: 328815)	APOB					•			•	0.407
	PIPOx					•	•			0.402
Mandrillus leucophaeus (Id: 9568)	SUCNR1					•			•	0.722
	ATP8B3								•	0.676
	FABP1					•			•	0.659
	NT5C								•	0.653
	LIPC					•			•	0.625
	LIPF								•	0.613
	NT5C3A								•	0.61
	PNLIPRP2								•	0.61
	FABP2					•			•	0.568
	DGAT2					•			•	0.564
Meriones unguiculatus (Id: 10047)	Dhdh					•			•	0.849
	Sucnr1					•			•	0.824
	Fabp1					•			•	0.741
	Fabp2					•			•	0.736
	Ces1e					•			•	0.702
	Ftcd					•			•	0.683
	Pah					•			•	0.676
	Ces4a					•			•	0.675
	Glyat					•			•	0.667
	F13b					•				0.663
Mesocricetus auratus (Id: 10036)	Dhdh		•			•			•	0.743
	Serinc2								•	0.7
	Sucnr1					•			•	0.677
	Atp8b3								•	0.653
	Pik3r6								•	0.652
	LOC101833744					•			•	0.597
	LOC101830643								•	0.585
	Emc1								•	0.575
	Psat1								•	0.568
	Add1								•	0.552
Microcebus murinus (Id: 30608)	DHDH					•			•	0.772
	SUCNR1					•			•	0.725
	SERINC2								•	0.572
	FABP1					•			•	0.547
	PSAT1		•						•	0.546
	FABP2					•			•	0.543
	EMC1								•	0.54
	DGAT2					•			•	0.538
	ADD1								•	0.521
	AASDH		•					•	•	0.511
Microtus ochrogaster (Id: 79684)	XP_005348510.1					•				0.783
	XP_005366850.1		•						•	0.732
	XP_005353216.1					•			•	0.689
	XP_005344252.1								•	0.673
	XP_005359103.1					•			•	0.656
	XP_005355917.1								•	0.654
	XP_005349883.1								•	0.62
	XP_005350721.1								•	0.585
	XP_005352998.1								•	0.567
	XP_005352069.1								•	0.562
Mus caroli (Id: 10089)	Dhdh					•			•	0.849
	Sucnr1					•			•	0.824
	Fabp1					•			•	0.741
	Fabp2					•			•	0.736		*Homology
	Ces1e					•			•	0.703
	Ftcd					•			•	0.683
	Pah					•			•	0.676
	Glyat					•			•	0.667
	F13b					•				0.663
	APO					•			•	0.662
Mus pahari (Id: 10093)	Dhdh					•			•	0.849
	Sucnr1					•			•	0.824
	Fapb1					•			•	0.741
	Fapb2					•			•	0.736
	Ces1e					•			•	0.71	Homology
	Ftcd					•			•	0.683
	Pah					•			•	0.676
	Ces4a					•			•	0.675
	Glyat					•			•	0.667
	F13b					•				0.663
Myotis davidii (Id:225400)	DHDH		•			•			•	0.73
	SUCNR1					•			•	0.69
	SERINC2								•	0.685
	PIK3R6								•	0.637
	ABCA6					•			•	0.611
	EMC1								•	0.592
	PSAT1								•	0.586
	ATP8B3					•			•	0.581
	XP_006769697.1					•			•	0.581
	ADD1								•	0.556
Nannospalax galili (Id: 1026970)	Dhdh		•			•			•	0.712
	SUCNR1					•			•	0.693
	Serinc2								•	0.691
	Atp8b3								•	0.674
	Sft2d3					•			•	0.671
	Pik3r6								•	0.629
	Abca6								•	0.612
	Emc1					•			•	0.59
	Psat1					•			•	0.584
	Add1								•	0.557
Notechis scutatus (Id: 8663)	DHDH					•			•	0.932
	SUCNR1					•			•	0.895
	PSAT1								•	0.775
	ENSNSUP00000021742								•	0.761
	FABP2					•			•	0.715
	ENSNSUP00000028140								•	0.713
	SFT2D3								•	0.674
	SERINC2								•	0.655
	F13B					•				0.648
	LIPC					•			•	0.647
Numida meleagris (Id: 8996)	DHDH					•			•	0.766
	ARFRP1								•	0.662
	ATP8B3								•	0.658
	SFT2D3								•	0.658
	SERINC2								•	0.655
	LIPC					•			•	0.607
	PIK3R6								•	0.598
	P2RY1					•			•	0.574
	APOB					•			•	0.549
	PSAT1								•	0.549
Opisthocomus hoazin (Id: 30419)	A0A091VQN3								•	0.662
	A0A091XKR6								•	0.658
	A0A091V9Q3					•			•	0.607
	A0A091WPM9					•			•	0.574
	A0A091WG86								•	0.549
	A0A091WML0								•	0.519
	A0A091XDX2					•			•	0.516
	A0A091WKQ1								•	0.515
	A0A091W7M3					•			•	0.488
	A0A091WGZ8					•			•	0.487
Ornithorhynchus anatinus (Id:9258)	ENSOANG00000007990					•			•	0.515
	SUCNR1					•			•	0.515
	PSAT1								•	0.505
	DUSP13					•			•	0.452
	ENSOANG00000012434								•	0.448
	PIK3R6								•	0.448
	ENSOANG0000001491								•	0.441
	ATP8B3								•	0.441
	ENSOANG00000029564								•	0.441
	PNLPLA3					•	•	•	•	0.432
Pan paniscus (Id: 9597)	DHDH		•			•			•	0.708
	SUCNR1					•			•	0.679
	SERINC2								•	0.671
	SFT2D3								•	0.664
	ABHD5		•			•		•	•	0.64
	PIK3R6								•	0.639
	ABCA6					•			•	0.599
	EMC1								•	0.583
	PSAT1								•	0.575
	XP_008957276.1					•			•	0.567
Pan troglodytes (Id: 9598)	DHDH		•			•			•	0.711
	SUCNR1					•			•	0.704
	SERINC2								•	0.694
	SFT2D3								•	0.683
	ABHD5		•			•		•	•	0.672
	PNLPLA2					•	•	•	•	0.62
	ABCA6					•			•	0.618
	EMC1								•	0.592
	PSAT1								•	0.589
	ADD1								•	0.555
Papio anubis (Id: 9555)	DHDH		•			•			•	0.729
	SUCNR1					•			•	0.701
	SERINC2								•	0.691
	SFT2D3								•	0.663
	ABCA6					•			•	0.596
	EMC1								•	0.562
	ATP8B3					•			•	0.559
	ENSPANG00000012589					•			•	0.559
	PSAT1								•	0.559
	ADD1								•	0.532
Parus major (Id:9157)	DHDH					•			•	0.766
	ARFRP1								•	0.662
	ENSPMJP00000013362								•	0.658
	SFT2D3								•	0.658
	SERINC2								•	0.655
	LIPC					•			•	0.607
	PIK3R6								•	0.598
	P2RY1					•			•	0.574
	APOB					•			•	0.549
	PSAT1								•	0.549
Pelodiscus sinensis (Id: 13735)	SUCNR1					•			•	0.752
	ATP8B3					•			•	0.745
	SERINC2								•	0.743
	PIK3R6								•	0.713
	PSAT1								•	0.653
	ENSPSIG00000004306								•	0.629
	EMC1								•	0.612
	ADD1								•	0.611
	DUSP13					•			•	0.606
	COG1								•	0.543
Phasianus colchicus (Id: 9054)	DHDH					•			•	0.766
	SUCNR1					•			•	0.697
	ARFRP1								•	0.662
	ATP8B3								•	0.658
	SFT2D3								•	0.658
	SERINC2								•	0.655
	LIPC					•			•	0.607
	PIK3R6								•	0.598
	P2RY1					•			•	0.574
	APOB					•			•	0.549
Philicolobus tephrosceles (Id: 591936)	SUCNR1					•			•	0.722
	ATP8B3								•	0.676
	FABP1					•			•	0.659
	SFT2D3								•	0.658
	NT5C								•	0.653
	LIPC					•			•	0.625
	LIPF								•	0.613
	NT5M								•	0.612
	PNLIPRP2								•	0.612
	ENSPTEP00000021117					•			•	0.589
Pogona vitticeps (Id: 103695)	SUCNR1					•			•	0.895
	ATP8B3								•	0.866
	PSAT1								•	0.775
	ENSPVIP00000007327								•	0.761
	FABP1					•			•	0.733
	FABP2					•			•	0.715
	DUSP13								•	0.713
	SFT2D3								•	0.658
	SERINC2								•	0.655
	F13B					•				0.648
Podarcis muralis (Id: 64176)	SUCNR1					•			•	0.895
	ATP8B3								•	0.866
	PSAT1								•	0.775
	ENSPMRP00000028349								•	0.761
	FABP1					•			•	0.733
	DUSP13								•	0.713
	ENSPMRP00000005956					•			•	0.709
	SFT2D3								•	0.674
	SERINC2								•	0.664
	LIPC					•			•	0.647
Pseudonaja textilis (Id: 8673)	DHDH					•			•	0.932
	SUCNR1					•			•	0.895
	ENSPTXP00000002496								•	0.866
	PSAT1								•	0.775
	ENSPTXP00000014550								•	0.761
	FABP2					•			•	0.715
	DUSP13								•	0.713
	SERINC2								•	0.664
	SFT2D3								•	0.658
	F13B					•				0.648
Pseudopodoces humilis (Id: 181119)	DHDH		•			•			•	0.811
	SUCNR1					•			•	0.739
	ATP8B3					•			•	0.737
	SFT2D3								•	0.736
	SERINC2								•	0.732
	PIK3R6								•	0.715
	PSAT1								•	0.656
	EMC1								•	0.633
	ADD1								•	0.63
	XP_005520570.1								•	0.612
Pteropus alecto (Id: 9402)	DHDH		•			•			•	0.718
	SUCNR1					•			•	0.69
	SERINC2								•	0.681
	ATP8B3					•			•	0.679
	SFT2D3								•	0.676
	PIK3R6								•	0.655
	ABCA6					•			•	0.618
	PSAT1								•	0.587
	ADD1								•	0.55
	DUSP13					•			•	0.544
Pygoscelis adeliae (Id: 9238)	ARFRP1								•	0.662
	A0A093PEM0								•	0.658
	SERINC2								•	0.655
	LIPC					•			•	0.607
	PIK3R6								•	0.598
	P2RY1					•			•	0.574
	PSAT1								•	0.549
	SORL1					•			•	0.538
	EMC1								•	0.519
	ALDOB					•				0.516
Python bivittatus (Id:176946)	SUCNR1					•			•	0.756
	XP_007431700.1		•			•			•	0.751
	XP_007431703.1		•			•			•	0.751
	SFT2D3								•	0.749
	SERINC2								•	0.747
	PIK3R6								•	0.732
	PSAT1								•	0.658
	ATP8B3								•	0.632
	XP_007442553.1								•	0.632
	XP_007444762.1								•	0.632
Rattus norvegicus (Id: 10116)	LOC501233		•			•		•	•	0.649
	Dhdh		•			•			•	0.64
	Ces2		•			•		•	•	0.636
	Ces1d		•			•		•	•	0.625
	Ces1c		•			•		•	•	0.623
	Sucnr1					•			•	0.61
	Abca6					•			•	0.562
	Atgl					•		•	•	0.543
	Pnpla2					•		•	•	0.543
	LOC10834803					•		•	•	0.539
Rhinopithecus bieti (Id: 61621)	DHDH					•			•	0.751
	SUCNR1					•			•	0.722
	ATP8B3								•	0.676
	FABP1					•			•	0.659
	NT5C								•	0.653
	LIPC					•			•	0.625
	LIPF								•	0.613
	ENSRBIP0000001538								•	0.612
	PNLIPRP2								•	0.612
	NT5C3A								•	0.612
Rhinopithecus roxellana (Id: 61622)	DHDH		•			•			•	0.743
	SUCNR1					•			•	0.703
	SERINC2								•	0.692
	ATP8B3					•			•	0.671
	ABCA6					•			•	0.595
	EMC1								•	0.568
	PSAT1								•	0.567
	ADD1		•						•	0.547
	DUSP13					•			•	0.534
	TMEM225B								•	0.534
Saimiri boliviensis (Id: 39432)	SUCNR1					•			•	0.744
	ENSSBOP00000020387								•	0.704
	FABP1					•			•	0.668
	CES1					•			•	0.622
	DGAT2					•			•	0.58
	FABP2					•			•	0.579
	PIK3R6								•	0.573
	EMC1								•	0.562
	APOA4					•			•	0.561
	UGT2A3					•			•	0.556
Strigops habroptila (Id: 2489341)	SUCNR1					•			•	0.72
	ARFRP1								•	0.689
	ATP8B3								•	0.685
	SFT2D3								•	0.685
	PIK3R6								•	0.622
	LIPC					•			•	0.62
	P2RY1					•			•	0.587
	PSAT1								•	0.571
	ANGPT4								•	0.568
	APOB					•			•	0.554
Taeniopygia guttata (Id: 59729)	DHDH					•			•	0.792
	ARFRP1								•	0.689
	ATP8B3								•	0.685
	SFT2D3								•	0.685
	SERINC2								•	0.682
	LIPC					•			•	0.62
	P2RY1					•			•	0.587
	PSAT1								•	0.571
	ANGPT4								•	0.568
	APOB					•			•	0.554
Theropithecus gelada (Id: 9565)	SUCNR1					•			•	0.744
	SFT2D3								•	0.685
	NT5C								•	0.68
	FABP1					•			•	0.668
	LIPC					•			•	0.639
	LIPF								•	0.638
	NT5M								•	0.637
	PNLIPRP2								•	0.637
	DGAT2					•			•	0.58
	FABP2					•			•	0.579
Urocitellus parryii (Id: 9999)	DHDH					•			•	0.798
	SUCNR1					•			•	0.747
	SFT2D3								•	0.685
	SERINC2								•	0.595
	PSAT1								•	0.565
	EMC1								•	0.562
	FABP1					•			•	0.558
	FABP2					•			•	0.554
	DGAT2					•			•	0.553
	ADD1								•	0.542
Vulpes vulpes (Id: 9627)	DHDH					•			•	0.756
	SUCNR1					•			•	0.733
	SERINC2								•	0.685
	EMC1								•	0.562
	PIK3R6								•	0.544
	FABP1					•			•	0.538
	FABP2					•			•	0.517
	TMEM225B								•	0.517
	DGAT2					•			•	0.514
	CES1					•			•	0.495
